# Supplementary material for: Dual-Drug Loaded Separable Microneedles for Efficient Rheumatoid Arthritis Therapy
Source: Pharmaceutics. 2022 Jul 21;14(7):1518. doi: 10.3390/pharmaceutics14071518 (PMC9324764; doi:10.3390/pharmaceutics14071518)
Supplement: Supplementary file 1 [file pharmaceutics-14-01518-s001.zip]

Archive with 1 entries (1 files):
- pharmaceutics-1769554-supplementary.pdf
